# Supplementary material for: Low-dose hydroxycarbamide therapy may offer similar benefit as maximum tolerated dose for children and young adults with sickle cell disease in low-middle-income settings
Source: F1000Res. 2018 Sep 4;7:F1000 Faculty Rev-1407. [Version 1] doi: 10.12688/f1000research.14589.1 (PMC6124375; doi:10.12688/f1000research.14589.1)
Supplement: Supplementary file 1 [file f1000research-7-15876-s0000.tgz]

Archive with 1 entries (1 files):
- ae390555-de05-4439-9eef-f36818fdea6a_Supplementary_File_1.docx
